# Supplementary material for: 24-Hour Movement Behaviours (Physical Activity, Sedentary Behaviour and Sleep) Association with Glycaemic Control and Psychosocial Outcomes in Adolescents with Type 1 Diabetes: A Systematic Review of Quantitative and Qualitative Studies
Source: Int J Environ Res Public Health. 2023 Feb 28;20(5):4363. doi: 10.3390/ijerph20054363 (PMC10001999; doi:10.3390/ijerph20054363)
Supplement: Supplementary file 1 [file ijerph-20-04363-s001.zip]

Archive with 9 entries (9 files):
- Figure S1- Forest Plot of Physical Activity Individual Studies.pdf
- Figure S2- Forest Plot of Sedentary Behaviour Individual Studies copy.pdf
- Glossary of Terms S1.pdf
- Search Strategy S2.pdf
- Table S1 Inter-Rater Reliability Between Reviewers .pdf
- Table S2 Characteristics of Quantitative Studies.xlsx
- Table S3 Quality Assessment.xlsx
- Table S8 Characteristics of Qualitative Studies.pdf
- Tables S4-S7 Movement Behaviours Associations with Primary and Secondary Outcomes.pdf
