# Supplementary material for: 24-Hour Movement Behaviours (Physical Activity, Sedentary Behaviour and Sleep) Association with Glycaemic Control and Psychosocial Outcomes in Adolescents with Type 1 Diabetes: A Systematic Review of Quantitative and Qualitative Studies
Source: Int J Environ Res Public Health. 2023 Feb 28;20(5):4363. doi: 10.3390/ijerph20054363 (PMC10001999; doi:10.3390/ijerph20054363)
Supplement: Supplementary file 1 [file ijerph-20-04363-s001.zip › Table S2 Characteristics of Quantitative Studies.xlsx]

## Sheet: Sheet1
Supplementary Table 2: Characteristics of Movement Behaviour Studies
Note: Find relevant studies, their characteristics and results by utilising the splicer boxes below.
Date	AUTHOR(S), DATE	TITLE	LOCATION	SAMPLE AGE	SAMPLE SEX	SAMPLE SIZE	T1D DIABETES DURATION (YEARS)	T1D MEAN BLOOD GLUCOSE (%)	STUDY DESIGN	MOVEMENT BEHAVIOUR	MOVEMENT BEHAVIOUR SPECIFIC CONSTRUCT	MOVEMENT BEHAVIOUR MEASUREMENT METHOD	PRIMARY OUTCOME(S)?	SECONDARY OUTCOME(S)?	FAVOURABLE/UNFAVOURABLE RESULT
2021	Abdelmaksoud 2021	Disturbed sleep quality and architecture in adolescents with type 1diabetes mellitus: Relation to glycemic control, vascular complications and insulin sensitivity	Africa	T1D = 13.57 ± 1.76 Controls = 13.07 ± 1.90	T1D = Female (50%) Male (50%) Controls = Femal (60%) Male (40%)	T1D = 60 Controls = 60	T1D = 5.57 ± 2.08	T1D = 10.73 ± 1.90	Case-control	Sleep	Sleepiness	Subjective	HbA1c	Not Applicable	SLP (Sleepiness) = Not significant with HbA1c
2016	Adler 2016	Do children, adolescents, and young adults with type 1 diabetes have increased prevalence of sleep disorders?	Middle East	T1D = 14.87 ± 1.65 Controls = 15.35 ± 1.66	T1D = Female (n = 22) Male (n = 23) Controls = Female (n = 25) Male (n = 20)	T1D = 45 Controls = 45	T1D = 5.85 ± 3.61	T1D = 7.96 ± 1.47	Cross-sectional	Sleep	Quality	Subjective	HbA1c	Depression	SLP (Quality) = Not significant with HbA1c SLP (Quality) = Favourable with Depression
2011	Al-Agha 2011	Metabolic Control in Children and Adolescents with Insulin-Dependent Diabetes Mellitus at King Abdul-Aziz University Hospital	Middle East	T1D Total = 12.5 ± 4.1 Well controlled group = 10.3 ± 4.1 Poorly Controlled Group = 13.4 ± 3.6	T1D Total = Female (56%) Male (44%) Well controlled group = Female (58.6%%) Male (41.4%) Poorly Controlled Group = Female (54.8%%) Male (45.2%)	T1D Total = 484 Well controlled group = 152 Poorly Controlled Group = 332	T1D Total = 2.9 ± 1.4 Well controlled group = 2.5 ± 1.1 Poorly Controlled Group = 3 ± 1.2	T1D Total = 9.4 ± 2.4 Well controlled group = 7.2 ± 0.5 Poorly Controlled Group = 10.4 ± 2.3	Cross-sectional	Physical Activity	TPA	Subjective	HbA1c	Not Stated	PA (TPA) = Favourable with HbA1c
2009	Aman 2009	Associations between physical activity, sedentary behavior, and glycemic control in a large cohort of adolescents with type 1 diabetes: the Hvidoere Study Group on Childhood Diabetes	International	T1D = 14.5 ± 2.1	T1D = Female (n = 1016) Male (n = 991)	T1D = 2269	Not Stated	T1D = 8.2 ± 1.4	Cross-sectional	Physical Activity and Sedentary Behaviour	MVPA, STComputer, STSchoolwork	Subjective	HbA1c	Not Stated	PA (MVPA) = Not Significant ith HbA1c SB (ST Computer) = Unfavourable with HbA1c SB (ST Schoolwork) = Favourable with HbA1c
2017	Anderson 2017	Factors Associated With Diabetes-Specific Health-Related Quality of Life in Youth With Type 1 Diabetes: The Global TEENs Study	International	T1D = 15.2 ± 4.2	T1D = Female (49%) Male (51%)	T1D = 5,887	T1D = 7.0 ± 4.4	31% of sample = <7.5 38% of sample = ≥7.5 - <9.0 31% of sample = ≥9.0	Cross-sectional	Physical Activity	TPA	Subjective	Quality of Life	Not Stated	PA (TPA) = Favourable with HbA1c
2019	Ash 2019	Feasibility and safety of a group physical activity program for youth with type 1 diabetes	USA	T1D Total = 14.1 ± 2.3 T1D Completers = 14.2 ± 2.7	T1D Total = Female (n = 12) Male (n = 6) T1D Completers = Female (n = 6) Male (n = 4)	T1D Total = 18 T1D Completers = 10	T1D Total = 2.3 (0.7, 5.9) T1D Completers = 1.4 (0.7, 4.7)	T1D Total = 9.2 ± 2.3 T1D Completers = 8.7 ± 1.8	Cohort	Physical Activity	MVPA	Objective	HbA1c and Quality of Life	Self-Management, Social Competence, Anxiety	PA (MVPA) = Not significant with HbA1c PA (MVPA) = Favourable with QoL PA (MVPA) = Unfavourable with self-management PA (MVPA) = Not significant with social competence PA (MVPA) = Not significant with anxiety
2014	Beraki 2014	Increase in physical activity is associated with lower HbA1c levels in children and adolescents with type 1 diabetes: Results from a cross-sectional study based on the Swedish pediatric diabetes quality registry (SWEDIABKIDS)	Europe	T1D Total = 14.3 ± 3.1	T1D = Female (46%) Male (54%)	T1D Total = 4655	T1D Total = 5.7 (1.0, 17.7)	T1D Total = 8.1 ± 1.2	Cross-sectional	Physical Activity	TPA	Subjective	HbA1c	Not Stated	PA (TPA) = Favourable with HbA1c
2004	Bernardini 2004	Adherence to physical activity in young people with type 1 diabetes	Europe	T1D Total = 14.8 ± 2.7	T1D = Female (n = 51) Male (n = 50)	T1D Total = 91	T1D Total = 6.7 ± 3.9	T1D Total = 8.4 ± 0.2	Cross-sectional	Physical Activity	TPA	Subjective	HbA1c	Not Stated	PA (TPA) = Favourable with HbA1c
2014	Bishop 2014	Changes in diet and physical activity in adolescents with and without type 1 diabetes over time	USA	T1D Baseline = 15.3 ± 2.2 Control Baseline = 14.9 ± 1.7 T1D Follow Up = 17.5 ± 2.3 Control Follow Up = 116.9 ± 1.9	T1D Baseline = Female (49%) Male (51%) Control Baseline = Female (48%) Male (52%)	T1D Baseline = 300 Controls Baseline = 100 T1D Follow Up = 211 Controls Follow Up = 67	T1D Baseline = 8.8 ± 3.1	T1D Baseline = 9.0 ± 1.5 T1D Follow Up = 9.1 ± 1.7	Cohort	Physical Activity and Sedentary Behaviour	TPA and STTV, STComputer, TotalST	Subjective	HbA1c	Not Stated	PA (TPA) = Unfavourable with HbA1c SB (ST TV) = Unfavourable with HbA1c SB (ST Computer) = Unfavourable with HbA1c SB (Total ST) = Unfavourable with HbA1c
2012	Cuenca-Garcia 2012	How does physical activity and fitness influence glycaemic control in young people with Type 1 diabetes?	UK	T1D 12.5 ± 2.3	T1D = Female (n = 20) Male (n = 40)	T1D = 60	T1D = 5 ± 3.7	T1D = 8.4 ± 1.1	Cross-sectional	Physical Activity	LPA, MVPA, TPA	Objective	HbA1c	Not Stated	PA (TPA) = Not significant with Hba1c (after adjustment) PA (LPA) = Not significant with Hba1c (after adjustment) PA (MVPA) = Favourable with HbA1c
2015	daCosta 2015	Quality of life of adolescents with type 1 diabetes	South America	T1D = 10-14 (n = 55) 15-19 (n = 41)	T1D = Female (n = 55) Male (n = 41)	T1D = 96	T1D Diagnosis Time = ≥3 (n = 59) 1 — <3 (n = 37)	T1D = 9.59 ± 2.82	Cross-sectional	Physical Activity	TPA	Subjective	Quality of Life	Not Stated	PA (TPA) = Favourable with HbA1c
2017	deLima 2017	Physical Activity Levels of Adolescents with Type 1 Diabetes Physical Activity in T1D	South America	T1D = 12.36 ± 1.52 Control = 11.64 ± 0.73	T1D = Female (n = 20) Male (n = 25) Controls = Female (n = 51) Male (n = 58)	T1D = 45 Controls = 109	T1D = 0.5	T1D = 9.15 ± 1.61	Case-control	Physical Activity, Sedentary Behaviour and Sleep	Duration, SED, TPA, MVPA,	Subjective	HbA1c	Not Stated	SLP (Duration) = Not significant with HbA1c SB (SED) = Unfavourable with HbA1c PA (TPA) = Not significant with HbA1c PA (MVPA) = Favourable with HbA1c
2007	Edmunds 2007	Physical activity and psychological well-being in children with Type 1 diabetes	UK	T1D = 12.8 ± 2.1	T1D = Female (n = 18) Male (n = 18)	T1D = 36	T1D = 5.9 ± 3.0	T1D = 9.68 ± 1.70	Cross-sectional	Physical Activity	VPA, MVPA	Objective	HbA1c	Self-Efficacy	PA (MVPA) = Not Significant with HbA1c PA (MVPA) = Not Significant with self-efficacy PA (VPA) = Not Significant with HbA1c PA (VPA) = Not Significant with self-efficacy
2010	Edmunds 2010	Levels and patterns of physical activity in children and adolescents with type 1 diabetes and associated metabolic and physiologic health outcomes	UK	T1D = 12.7 ± 2.1	T1D = Female (n = 17) Male (n = 20)	T1D = 37	T1D = 5.9 ± 3.0	T1D = 9.7 ± 1.6	Cross-sectional	Physical Activity	MVPA	Objective	HbA1c	Not Stated	PA (MVPA) = Not significant with HbA1c
2011	Fainardi 2011	Physical activity and sedentary lifestyle in children with type 1 diabetes: a multicentre Italian study	Europe	T1D = 12.13 ± 0.76 Controls = 12.18 ± 0.75	T1D = Female (53%) Male (47%) Controls = Female (56%) Male (44%)	T1D = 129 Controls = 214	T1D = 5.58 ± 2.84	T1D = 8.11 ± 1.26	Case-control	Physical Activity and Sedentary Behaviour	TPA and STComputer, STTV, STSchoolwork	Subjective	HbA1c	Not Applicable	PA (TPA) = Not significant with HbA1c SB (ST TV) = Not significant with HbA1c SB (ST Computer) = Not significant with HbA1c SB (ST Schoolwork) = Favourable with HbA1c
2010	Faulkner 2010	A personalized approach to exercise promotion in adolescents with type 1 diabetes	USA	T1D Baseline = 14.2 ± 1.4	T1D = Female (n = 3) Male (n = 9)	T1D = 12	T1D = 5.6 ± 3.0	Not Stated	Cohort	Physical Activity	MVPA	Objective	HbA1c	Not Applicable	PA (MVPA) = Not significant with HbA1c
2014	Faulkner 2014	Personalized exercise for adolescents with diabetes or obesity.	USA	T1D = 14.2 ± 1.5	T1D = Female (n = 9) Male (n = 11)	T1D = 20	T1D = 5.8 ± 2.9	T1D Baseline = 9.2 ± 1.9 T1D Follow Up = 9.5 ± 2.0	Cohort	Physical Activity	MVPA	Objective	HbA1c and Quality of Life	Not Applicable	PA (MVPA) = Favourable with HbA1c PA (MVPA) = Not Significant with Quality of Life
2019	Frye 2019	Diabetes management mediates the association between sleep duration and glycemic control in youth with type 1 diabetes mellitus	USA	T1D = 13.59 ± 2.11	T1D = Female (47.7%) Male (52.3%)	T1D = 111	T1D = 4.98 ± 3.61	T1D = 9.11 ± 1.95	Cross-sectional	Sleep	Duration, Continuity/Efficacy, Timing	Objective and Subjective	HbA1c	Self-Management	SLP (Duration) = Favourable with HbA1c SLP (Continuity/Efficacy) = Favourable with HbA1c SLP (Timing) = Unfavourable with HbA1c SLP (Duration) = Favourable with self-management SLP (Continuity/Efficacy) = Not significant with self-management SLP (Timing) = Unfavourable with self-management
2011	Galler 2011	Associations Between Media Consumption Habits, Physical Activity, Socioeconomic Status, and Glycemic Control in Children, Adolescents, and Young Adults With Type 1 Diabetes	Europe	T1D = 13.7 ± 6 4.1	T1D = Female (48%) Male (52%)	T1D = 296	T1D = 6.1 ± 3.3	T1D = 8.7 ± 1.6	Cross-sectional	Physical Activity and Sedentary Behaviour	TPA and TotalST	Subjective	HbA1c	Not Stated	PA (TPA) = Not significant with HbA1c SB (Total ST) = Unfavourable with HbA1c
2020	Griggs 2020	Daily variations in sleep and glucose in adolescents with type 1 diabetes	USA	T1D = 13.4 ± 1.8	T1D = Female (62.2%) Male (37.8%)	T1D = 38	T1D = 7.5 ± 4.4	T1D = 8.2 ± 1.2	Cross-sectional	Sleep	Duration, Continuity/Efficiency,Timing	Objective and Subjective	Glycemic Control (CGM)	Not Stated	SLP (Duration) = Not significant with GC (CGM) SLP (Continuity/Efficiency) = Not significant with GC (CGM) SLP (Timing) = Not significant with GC (CGM)
2020	Hamburger 2020	Sleep and depressive symptoms in adolescents with type 1 diabetes not meeting glycemic targets	USA	T1D = 14.83 ± 1.44	Not Stated	T1D = 120	T1D = 5.8 ± 3.6	T1D = 9.2 ± 0.9	Cross-sectional	Sleep	Duration, Quality	Subjective	HbA1c	Self-Management, Depression	SLP (Duration) = Not significant with HbA1c SLP (Duration) = Favourable with Self-management SLP (Duration) = Favourable with Depression SLP (Quality) = Not significant with HbA1c SLP (Quality) = Favourable with Self-management SLP (Quality) = Favourable with Depression
1996	Hanson 1996	Self-care behaviors in insulin-dependent diabetes: Evaluative tools and their associations with glycemic control	USA	T1D = 12.5 ± 3.7	T1D = Female (52%) Male (48%)	T1D Baseline = 288 T1D Follow Up 1 = 270 T1D Follow Up 2 = 256	T1D = 5.2 ± 3.5	T1D Baseline = 8.95 ± 2.1 T1D Follow Up 1 = 9.07 ± 2.1 T1D Follow Up 2 = 9.22 ± 2.1	Cohort	Physical Activity and Sleep	Sleep (no health dimension specified; sounds like duration), LPA, MPA, VPA, VVPA	Subjective	HbA1c	Not Applicable	PA (LPA) = Not significant with HbA1c PA (MPA) = Not significant with HbA1c PA (VPA) = Not significant with HbA1c SLP (Duration) = Not significant with HbA1c
2015	Hazen 2015	Sleep disruption in adolescents with Type 1 diabetes mellitus: Relationships with adherence and diabetes control	USA	T1D = 14.24 ± 2.94	T1D = Female (n = 44) Male (n = 28)	T1D = 72	Not Stated	T1D = 10.2 ± 1.7	Cross-sectional	Sleep	Duration, Efficiency/ Continuity	Subjective	HbA1c and Glycemic Control (CGM)	Self-Management, Depression	SLP (Duration) = Unfavourable with HbA1c SLP (Duration) = Unfavourable with GC (CGM) SLP (Duration) = Unfavourable with Self-management SLP (Duration) = Unfavourable with Depression SLP (Efficiency/ Continuity) = Not significant with HbA1c SLP (Efficiency/ Continuity) = Favourable with GC (CGM) SLP (Efficiency/ Continuity) = Not significant withSelf-management SLP (Efficiency/ Continuity) = Favou…
2006	Herbst 2006	Effects of regular physical activity on control of glycemia in pediatric patients with type 1 diabetes Mellitus	Europe	T1D = 12.8	T1D = Female (N = 9140) Male (N = 10, 000)	T1D = 19,143	T1D = 4.9	T1D = 8.2	Cross-sectional	Physical Activity	TPA	Subjective	HbA1c	Not Stated	PA (TPA) = Favourable with HbA1c
2007	Herbst 2007	Impact of physical activity on cardiovascular risk factors in children with type 1 diabetes: a multicenter study of 23,251 patients	Europe	T1D RPA0 = 12.7 ± 4.3 T1D RPA1 = 12.6 ± 3.7 T1D RPA2 = 13.9 ± 3.1	Not Stated	T1D Total = 23, 251 T1D RPA0 = 10,392 T1D RPA1 = 8,607 T1D RPA2 = 4,252	T1D RPA0 = 4.7 ± 3.8 T1D RPA1 = 4.7 ± 3.7 T1D RPA2 = 5.1 ± 3.8	T1D RPA0 = 8.1 ± 1.9 T1D RPA1 = 7.8 ± 1.6 T1D RPA2 = 7.8 ± 1.6	Cross-sectional	Physical Activity	TPA	Subjective	HbA1c	Not Stated	PA (TPA) = Favourable with HbA1c
2020	Jabbour 2020	Vigorous Physical Activity Is Associated With Better Glycated Hemoglobin and Lower Fear of Hypoglycemia Scores in Youth With Type 1 Diabetes: A 2-Year Follow-Up Study	Europe	T1D Baseline = 15.2 ± 0.3 T1D 1-year later = 16.1 ± 0.6 T1D 2-year later = 17.3 ± 0.3	T1D Baseline = Female (43%) Male = (57%) T1D 1-year later = Female (43%) Male = (57%) T1D 2-year later = Female (43%) Male = (57%)	T1D Baseline = 33 T1D 1-year later = 33 T1D 2-year later = 33	T1D = >1	T1D Baseline = 7.2 ± 2.19 T1D 1-year later = 7.3 ± 0.7 T1D 2-year later = 7.1 ± 1.2	Cohort	Physical Activity and Sedentary Behaviour	VPA, MVPA, TotalST	Subjective	HbA1c	Anxiety	PA (MVPA) = Not significant with HbA1c PA (MVPA) = Unfavourable with anxiety PA (VPA) = Favourable with HbA1c PA (VPA) = Favourable with anxiety SB (Total ST) = Not significant with HbA1c SB (Total ST) = Not significant with anxiety
2016	Jaser 2016	Sleep in adolescents and young adults with type 1 diabetes: associations with diabetes management and glycemic control	USA	T1D = 16.4 ± 2.1	T1D = Female (43%) Male (57%)	T1D = 159	T1D = 0.5-1	T1D = 9.3 ± 1.6	Cross-sectional	Sleep	Duration, Quality, Continuity/Efficacy	Subjective	HbA1c	Self-Management	SLP (Duration) = Not significant with HbA1c SLP (Duration) = Favourable with self-management SLP (Quality) = Not significant with HbA1c SLP (Quality) = Not significant with self-management SLP (Continuity/Efficacy) = Not significant with HbA1c SLP (Continuity/Efficacy) = Not significant with self-management
2020	Jaser 2020	Sleep coach intervention for teens with type 1 diabetes: Randomized pilot study	USA	T1D Total = 15.26 ± 1.35 Intervention = 14.85 ± 1.27 Control = 15.72 ± 1.32	T1D Total = Female (53%) Male = (47%) T1D Intervention = Female (50%) Male = (50%) T1D Control = Female (56%) Male = (44%)	T1D Total = 38 Intervention = 20 Control = 18	T1D Total = 6.66 ± 3.54 Intervention = 6.55 ± 3.27 Control = 7.33 ± 3.91	T1D Total = 9.18 ± 1.84 Intervention = 9.29 ± 2.17 Control = 9.06 ± 1.45	Experimental	Sleep	Duration, Quality, Continuity/Efficiency, Sleepiness	Objective and Subjective	HbA1c	Self-Management	SLP (Duration) = Not significant with HbA1c SLP (Quality) = Not significant with HbA1c SLP (Continuity/Efficiency) = Not significant with HbA1c SLP (Sleepiness) = Not significant with HbA1c SLP (Duration) = Not significant with self-managament SLP (Quality) = Not significant with self-managament SLP (Continuity/Efficiency) = Not significant with self-managament SLP (Sleepiness) = Not significant …
1990	Johnson 1990	Adherence-health status relationships in childhood diabetes	USA	T1D = 6 - 19	Not Stated	T1D = 78	T1D = 1 - 16.5	T1D = 9.1 ± 2.2	Cross-sectional	Physical Activity	TPA	Subjective	HbA1c	Not Stated	PA (TPA) = Not significant with HbA1c
2020	Kahkoska 2020	Characterizing the weight-glycemia phenotypes of type 1 diabetes in youth and young adulthood	USA	T1D = 17.6 ± 4.5	T1D = Female (49.4%) Male (50.6%)	T1D = 1817	T1D = 7.8 ± 1.9	T1D = 9.1 ± 1.9	Cross-sectional	Physical Activity and Sedentary Behaviour	VPA and TotalST	Subjective	HbA1c	Not Stated	PA (VPA) = Favourable with HbA1c SB (Total ST) = Unfavourable with HbA1c
2015	Kalweit 2015	The success of various management techniques used in South African children with type 1 diabetes mellitus	Africa	T1D = 12.9 ± 2.7	T1D = Female (56.3%) Male (43.7%)	T1D = 80	T1D = 4.0 (2, 6.3)	T1D = Good (≤8.0) (24.3%) Fair (8.0 - 10) (24.3%) Poor (≥10) (51.4%)	Cross-sectional	Physical Activity	TPA	Subjective	HbA1c and Quality of Life	Not Stated	PA (TPA) = Not significant with HbA1c PA (TPA) = Not significant with QoL
1997	Kokkonen 1997	Diabetes in adolescence: The effect of family and psychologic factors on metabolic control	Europe	T1D = 14.3 (12-16)	T1D = Female (n = 13) Male (n = 18)	T1D = 31	T1D = 5.6 (0.8 - 14)	Not Stated	Cross-sectional	Physical Activity	TPA	Subjective	HbA1c	Not Stated	PA (TPA) = Not significant with HbA1c
2009	Krzeminska 2009	Anxiety of physical activity and anxiety of hypoglycaemia in adolescents with diabetes mellitus type 1. [Polish, English]	Europe	T1D = 16.6 ± 1.01 Control = 16.47 ± 0.82	T1D = Female (n = 26) Male (n = 24) Control = Female (n = 21) Male (n = 9)	T1D = 50 Controls = 30	T1D = 7.68 ± 4.24	Not Stated	Case-control	Physical Activity	TPA	Subjective	Not Applicable	Anxiety	PA (TPA) = Not significant with Anxiety
2014	Kummer 2014	Health Behaviour in Children and Adolescents with Type 1 Diabetes Compared to a Representative Reference Population	Europe	T1D = 15.3 ± 1.7	T1D = Female (45.9%) Male (54.1%)	T1D = 629	T1D = 12.5 ± 1.6	T1D = 8.4 ± 1.6	Cross-sectional	Physical Activity and Sedentary Behaviour	MVPA and STComputer, STTV	Subjective	HbA1c	Not Stated	PA (MVPA) = Not significant with HbA1c SB (ST TV) = Not significant with HbA1c SB (ST Computer) = Unfavourable with HbA1c
2000	Kyngas 2000	Compliance of adolescents with diabetes	Europe	T1D = 15.1 ± 1.51	T1D = Female (n = 139) Male (n = 150)	T1D = 289	T1D = 6.1 ± 3.8	T1D = < 7 (n = 43) 7.0 - 8.9 (n = 82) > 8.9% (n = 164)	Cross-sectional	Physical Activity	TPA	Subjective	Not Applicable	Self-Management	PA (TPA) = Favourable with self-management
2015	Li 2015	Longitudinal association between television watching and computer use and risk markers in diabetes in the SEARCH for Diabetes in Youth Study	USA	T1D = 13.6 ± 2.4	T1D Baseline = Female (46.8%) Male (53.2%)	T1D Baseline = 1049 T1D Follow Up = 575	Not Stated	T1D = <8 (63.5%) 8–9.5 (26.1%) ≥9.5 (10.4%)	Cohort	Sedentary Behaviour	STComputer, STTV	Subjective	HbA1c	Not Stated	SB (ST Computer) = Not significant with HbA1c SB (ST TV) = Unfavourable with HbA1c
2012	Lukacs 2012	Reduced physical fitness in children and adolescents with type 1 diabetes	Europe	Total Sample = 8 -18	T1D = Female (n = 53) Male (n = 53) Controls = Female (n = 69) Male (n = 61)	T1D = 9106 Controls = 130	T1D = 5. 1	T1D = 8.5	Case-control	Physical Activity	TPA	Subjective	HbA1c	Not Stated	PA (TPA) = Not significant with HbA1c
2013	Lukacs 2013	Better cardiorespiratory fitness associated with favourable metabolic control and health-related quality of life in youths with type 1 diabetes mellitus	Europe	T1D = 13.22 ± 3.08	T1D = Female (n = 53) Male (n = 53)	T1D = 106	T1D = 5.15 ± 3.24	T1D = 8.55 ± 1.44	Cross-sectional	Physical Activity	TPA	Subjective	Quality of Life	Not Stated	PA (TPA) = Not significant with QoL
2016	Lukacs 2016	Generic and disease-specific quality of life in adolescents with type 1 diabetes: comparison to age-matched healthy peers	Europe	Total Sample = 13–19	T1D = Female (n = 133) Male (n = 163) Controls = Female (n = 185) Male (n = 169)	T1D = 296 Controls = 354	T1D = 7.12 ± 3.94	T1D = 8.26 ± 1.37	Case-control	Physical Activity	MPA	Subjective	HbA1c and Quality of Life	Not Stated	PA (MPA) = Not significant with HbA1c PA (MPA) = Favourably with QoL
2018	Lukacs 2018	Health-related quality of life of adolescents with type 1 diabetes in the context of resilience	Europe	T1D = 15.38 ± 2.37	T1D = Female (n = 111) Male (n = 118)	T1D = 229	T1D = 7.48 ± 3.87	T1D = 8.13 ± 1.38	Cross-sectional	Physical Activity	MVPA	Subjective	HbA1c and Quality of Life	Not Stated	PA (MVPA) = Not significant with HbA1c PA (MVPA) = Favourable with QoL
2020	Macaulay 2020	Impact of type 1 diabetes mellitus, glucose levels, and glycemic control on sleep in children and adolescents: a case-control study	New Zealand	T1D = 11.7 ± 3.3 Controls = 11.2 ± 3.6	T1D = Female (46.3%) Male (53.7%) Controls = Female (46.3%) Male (53.7%)	T1D = 41 Controls = 41	T1D = 4.5 ± 3.1	T1D = 8.3 ± 3.7	Case-control	Sleep	Duration, Continuity/Efficiency, Timing	Objective	HbA1c and Glycemic Control (CGM)	Not Stated	SLP (Duration) = Favourable with HbA1c SLP (Duration) = Not Significant with GC (CGM) SLP (Continuity/Efficiency) = Not significant with HbA1c SLP (Continuity/Efficiency) = Not significant with GC (CGM) SLP (Timing) = Unfavourable with HbA1c
2014	Macmillan 2014	Physical activity and sedentary behaviour in Scottish youth with type 1 diabetes.	UK	T1D = 11.1 ± 2.7	T1D = Female (n = 20) Male (n = 20)	T1D = 40	T1D = 5.5 ± 2.8	T1D = 8.2 ± 0.9	Cross-sectional	Physical Activity and Sedentary Behaviour	SED, MVPA	Objective	HbA1c	Not Stated	PA (MVPA) = Not significant with HbA1c SB (SED) = Unfavourable with HbA1c
2007	Margeirsdottir 2007	Strong association between time watching television and blood glucose control in children and adolescents with type 1 diabetes	Europe	T1D = 13.1 ± 3.7	Not Stated	T1D = 538	T1D = 5.4	T1D = 8.6 ± 1.3	Cross-sectional	Sedentary Behaviour	STComputer, STTV	Subjective	HbA1c	Not Stated	SB (ST TV) = Unfavourable with HbA1c SB (ST Computer) = Not Significant with HbA1c
2005	Massin 2005	Patterns of physical activity determined by heart rate monitoring among diabetic children	Europe	T1D = 13–16 years	T1D = Female (n = 38) Male (n = 25)	T1D = 63	T1D = 5.2 ± 3.6	T1D = 8.0 ± 1.7	Cross-sectional	Physical Activity	LPA, MPA, VPA	Objective	HbA1c	Not Stated	PA (LPA) = Not significant with HbA1c PA (MPA) = Not significant with HbA1c PA (VPA) = Not significant with HbA1c
2017	McDonough 2017	Sleep duration and its impact on adherence in adolescents with type 1 diabetes mellitus	USA	T1D = 15 ± 1.6	T1D = Female (n = 25) Male (n = 20)	T1D = 45	T1D = 6.8 ± 3.9	T1D = 8.7 ± 1.1	Cross-sectional	Sleep	Duration	Subjective	HbA1c	Self-Management	SLP (Duration) = Not significant with HbA1c SLP (Duration) = Favourable with self-management
2010	Michaliszyn 2010	Physical Activity and Sedentary Behavior in Adolescents With Type 1 Diabetes	USA	T1D = 4.4 ± 1.6	T1D = Female (n = 6) Male (n = 10)	T1D = 16	T1D = 5.6 ± 3.1	T1D = 9.2 ± 1.7	Cohort	Physical Activity and Sedentary Behaviour	SED, LPA, MPA, VPA, MVPA	Objective	HbA1c	Not Stated	PA (SED) = Not significant with HbA1c PA (LPA) = Not significant with HbA1c PA (MPA) = Favourable with HbA1c PA (VPA) = Not significant with HbA1c PA (MVPA) = Favourable with HbA1c
2015	Miculis 2015	Correlation Between Glycemic Control and Physical Activity Level in Adolescents and Children With Type 1 Diabetes	South America	T1D = 12.67 ± 2.29	T1D = Female (n = 29) Male (n = 21)	T1D = 50	T1D = 4.60 ± 3.23	T1D = 10.5 ± 5.0	Cross-sectional	Physical Activity, Sedentary Behaviour and Sleep	Duration, TPA, SED,	Subjective	HbA1c	Not Stated	PA (TPA) = Favourable with HbA1c SB (SED) = Not Significant with HbA1c SLP (Duration) = Not significant with HbA1c
2017	Mitchell 2017	Feasibility and pilot study of an intervention to support active lifestyles in youth with type 1 diabetes: The ActivPals study	UK	T1D Total = 7 - 16	T1D Intervention = Female (n = 7) Male (n = 3) T1D Control = Female (n = 5) Male (n = 5)	T1D Total = 20 T1D Intervention = 10 T1D Control = 10	T1D Total = 3.8 ± 4.3	Not Stated	Experimental	Physical Activity and Sedentary Behaviour	SED, LPA, MVPA	Objective	Quality of Life	Not Stated	PA (MVPA) = Favourable with QoL PA (LPA) = Favourable with QoL PA (SED) = Unfavourable with QoL
2014	Mohammed 2014	Assessment of Habitual Physical Activity in Adolescents with Type 1 Diabetes	Canada	T1D = 16.0 ± 1.3	T1D = Female (n = 31) Male (n = 35)	T1D = 66	T1D = 6.0 ± 3.9	T1D = 8.4 ± 1.8	Cross-sectional	Physical Activity and Sedentary Behaviour	MVPA, SED	Subjective	HbA1c	Not Stated	PA (MVPA) = Unfavourable with HbA1c SB (SED) = Not significant with Hba1c
2015	Mosso 2015	Dietary intake, body composition, and physical activity among young patients with type 1 diabetes mellitus	South America	T1D = 15.5 ± 3.8	T1D = Female (n = 9) Male (n = 21)	T1D = 30	T1D = 7.1 ± 4.2	T1D = 8.7 ± 1.3	Cross-sectional	Physical Activity	TPA	Subjective	HbA1c	Not Stated	PA (TPA) = Not significant with HbA1c
2017	Mozzillo 2017	Unhealthy lifestyle habits and diabetes-specific health-related quality of life in youths with type 1 diabetes	Europe	T1D = 15.9 ± 1.9	T1D = Female (n = 110) Male (n = 132)	T1D = 242	T1D = 8.1 ± 4.0	T1D = 8.1 ± 0.9	Cross-sectional	Physical Activity and Sedentary Behaviour	MVPA and TotalST	Subjective	Quality of Life	Not Stated	PA (MVPA) = Favourable with QoL SB (Total ST) = Not significant with QoL
2017	Mutlu 2017	RELATIONSHIP BETWEEN PHYSICAL ACTIVITY LEVEL AND DEPRESSION, ANXIETY, QUALITY OF LIFE, SELF-ESTEEM, AND HBA1C IN ADOLESCENTS WITH TYPE 1 DIABETES MELLITUS	Middle East	T1D = 15.29 ± 1.55	T1D = Female (n = 23) Male (n = 18)	T1D = 41	T1D = 2.83 ± 0.83	T1D = 7.98 ± 1.46	Cross-sectional	Physical Activity	MVPA	Subjective	HbA1c and Quality of Life	Depression and Anxiety	PA (MVPA) = Favourable with HbA1c PA (MVPA) = Favourable with QoL PA (MVPA) = Not significant with Anxiety PA (MVPA) = Not significant with Depression
2014	Naughton 2014	Longitudinal Associations between Sex, Diabetes Self-Care, and Health-Related Quality of Life among Youth with Type 1 or Type 2 Diabetes Mellitus	USA	T1D = 13.6 ± 2.4	T1D = Female (n = 430) Male (n = 480)	T1D = 910	T1D = 0.84 ± 0.54	T1D = = 7.69 ± 1.68	Cohort	Physical Activity	MVPA	Subjective	Quality of Life	Not Stated	PA (MVPA) = Favourable with QoL
2020	Neyman 2020	Strategies That Adolescents With Type 1 Diabetes Use in Relation to Exercise	USA	T1D = 14.5 ± 1.8	T1D = Female (n = 24) Male (n = 42)	T1D = 66	T1D = 6.0 ± 4.1	T1D = 8.8 ± 1.5	Cross-sectional	Physical Activity	TPA	Subjective	HbA1c	Not stated	PA (TPA) = Not significant with HbA1c
2015	Nguyen 2015	Fitness and physical activity in youth with type 1 diabetes mellitus in good or poor glycemic control	Canada	T1D Total = 14 ± 1.95 T1D Favourable HbA1c = 13.8 ± 3.0 T1D Non-favourable HbA1c = 14.2 ± 1.3	T1D Favourable HbA1c = Female (n= 3) Male = 5) T1D Non-favourable HbA1c = Female (n= 3) Male (n= 5)	T1D Total = 24 T1D Favourable HbA1c = 8 T1D Non-favourable HbA1c = 8	T1D Total = 4.5 ±2.9 T1D Favourable HbA1c = 2.8 ± 2.2 T1D Non-favourable HbA1c = 6.2 ± 3.6	T1D Total = 9.3 ± 0.8 T1D Favourable HbA1c = 7.4 ± 0.5 T1D Non-favourable HbA1c = 11.1 ± 1.0	Cross-sectional	Physical Activity	TPA, LPA, MPA, VPA, MVPA	Objective	HbA1c	Not Stated	PA (TPA) = Not Significant with HbA1c PA (LPA) = Not Significant with HbA1c PA (MPA) = Not Significant with HbA1c PA (VPA) = Not Significant with HbA1c PA (MVPA) = Not Significant with HbA1c
2009	Overby 2009	Physical activity and overweight in children and adolescents using intensified insulin treatment	Europe	T1D = 12 (6 - 19)	Not Stated	T1D = 723	T1D = 4.6	T1D = 7.9 ± 1.1	Cross-sectional	Physical Activity	MPA, MVPA	Subjective	HbA1c	Not Stated	PA (MPA) = Not significant with HbA1c (after adjustment) PA (MVPA) = Not significant with HbA1c
2018	Patel 2018	Sleep habits in adolescents with type 1 diabetes: Variability in sleep duration linked with glycemic control	USA	T1D = 15.1 ± 1.3	T1D = Female (n = 34) Male (n = 31)	T1D = 65	T1D = 5.8 ± 3.7	T1D = 8.9 ± 1.5	Cross-sectional	Sleep	Duration, Quality	Objective and Subjective	HbA1c	Self-Management	SLP (Duration) = Not significant with HbA1c SLP (Duration) = Not significant with self-management SLP (Quality) = Not significant with HbA1c SLP (Quality) = Not significant with self-management
2012	Perfect 2012	Sleep, Glucose, and Daytime Functioning in Youth with Type 1 Diabetes	USA	T1D = 13.42 ± 2.12	T1D = Female (42%) Male (58%)	T1D = 50	T1D = 5.35 ± 3.11	T1D = 9.08 ± 1.97	Case-control	Sleep	Quality, Sleepiness	Objective and Subjective	HbA1c and Glycemic Control (CGM)	Depression	SLP (Quality) = Not significant with HbA1c SLP (Quality) = Not significant with GC (CGM) SLP (Quality) = Favourable with Depression SLP (Sleepiness) = Not significant with HbA1c SLP (Sleepiness) =Not significant with GC (CGM) SLP (Sleepiness) = Unfavourable with Depression
2014	Perfect 2014	The relations of sleep and quality of life to school performance in youth with type 1 diabetes	USA	T1D = 13.42 ± 2.12	T1D = Female (42%) Male (58%)	T1D = 50	T1D = 5.35 ± 3.11	T1D = 9.08 ± 1.97	Cross-sectional	Sleep	Duration	Subjective	HbA1c	Not Applicable	SLP (Duration) = Favourable with HbA1c
2020	Rebesco 2020	Different amounts of moderate to vigorous physical activity and change in glycemic variability in adolescents with type 1 diabetes: is there dose-response relationship?	South America	T1D = 13.04 ± 1.94	T1D = Female (n = 18) Male (n = 16)	T1D = 34	T1D = 5.93 ± 3.78	T1D = 9.76 ± 1.51	Cross-sectional	Physical Activity	MVPA	Objective	Glycemic Control (CGM)	Not Stated	PA (MVPA) = Not significant with GC (CGM)
2020	Rechenberg 2020	Sleep and Glycemia in Youth With Type Diabetes	USA	T1D = 13.3 ± 1.9	T1D = Female (61.5%) Male (38.5%)	T1D = 40	T1D = 7.1 ± 4.6	T1D = 8.2 ± 1.2	Cross-sectional	Sleep	Duration	Objective	HbA1c, Glycemic Control (CGM) and Quality of Life	Depression, Stress, Coping, Anxiety, Self-Management,	SLP (Duration) = Not significant with HbA1c SLP (Duration) = Not significant with QoL SLP (Duration) = Not significant with GC (CGM) SLP (Duration) = Not significant with self-management SLP (Duration) = Not significant with Anxiety SLP (Duration) = Not significant with Depression SLP (Duration) = Not significant with coping
2020	Roberts 2020	Association between fear of hypoglycemia and physical activity in youth with type 1 diabetes: TheSEARCHfor diabetes in youth study	USA	T1D = 14.4 ± 2.2	T1D = Female (51.6%) Male (48.4%)	T1D = 1129	T1D = 7.5 ± 1.8	T1D = 9.2 ± 1.7	Cross-sectional	Physical Activity	MPA and VPA	Subjective	HbA1c	Anxiety	PA (MPA) = Not significant with HbA1c PA (MPA) = Not significant with anxiety PA (VPA) = Favourable with HbA1c PA (VPA) = Not significant with anxiety
2020	Roberts 2020	Hypoglycaemia avoidance behaviour and exercise levels in active youth with type 1 diabetes	USA	T1D = 15.0 ± 2.4	T1D = Female (43%) Male (57%)	T1D = 30	T1D = 9.9 ± 3.4	T1D = 8.7 ± 1.0	Cross-sectional	Physical Activity	TPA	Subjective	Not Applicable	Anxiety	PA (TPA) = Unfavourable with anxiety
2008	Roche 2008	Skin microvascular reactivity in children and adolescents with type 1 diabetes in relation to levels of physical activity and aerobic fitness.	UK	T1D = 12.5 ± 2.0	T1D = Female (n = 14) Male (n = 15)	T1D = 29	T1D = 6.0 ± 3.1	T1D = 9.6 ± 1.4	Cross-sectional	Physical Activity	MVPA, VPA	Objective	HbA1c	Not Stated	PA (MVPA) = Not significant with HbA1c PA (VPA) = Not significant with HbA1c
2005	Salvatoni 2005	Physical activity and diabetes	Europe	T1D Baseline = 8.98 ± 3.90 Follow up = 1 year Follow up = 2 year Follow up = 3 year Follow up = 4 year Follow up = 5 year Follow up = 6 year Follow up = 7 year	T1D = Female (n = 26) Male (n = 43)	T1D Baseline = 69 Follow up 1 year = 6 Follow up 2 year = 10 Follow up 3 year = 6 Follow up 4 year = 10 Follow up 5 year = 8 Follow up 6 year = 11 Follow up 7 year = 18	T1D = 8.1 ± 5.3	Not Stated	Cohort	Physical Activity	TPA	Subjective	HbA1c	Not Stated	PA (TPA) = Favourable with HbA1c
2005	Sarnblad 2005	Physical activity and energy intake in adolescent girls with Type 1 diabetes	Europe	T1D = 15.7 ± 2.1	T1D = Female (n = 26)	T1D = 26	T1D = 6.2 ± 7.6	T1D = 7.6 ± 1.4	Cohort	Physical Activity and Sedentary Behaviour	TPA, SED	Objective	HbA1c	Not Stated	PA (TPA) = Not significant with HbA1c SB (SED) = Not significant with HbA1c
2011	Schiel 2011	An Innovative Telemedical Support System to Measure Physical Activity in Children and Adolescents with Type 1 Diabetes Mellitus	Europe	T1D = 14.5 ± 2.2	T1D = Female (63%) Male (37%)	T1D = 16	T1D = 14.5 ± 2.2	T1D = 8.8 ± 1.0	Cross-sectional	Physical Activity	TPA	Objective	Glycemic Control (CGM)	Not Stated	PA (TPA) = Favourable with GC (CGM)
2010	Schweiger 2010	Physical activity in adolescent females with type 1 diabetes	USA	T1D = 15.5 ± 2.6	T1D = Female (n = 203)	T1D = 203	T1D = 6.3 ± 4.7 years	T1D = 9.3 ± 1.9	Cross-sectional	Physical Activity	MVPA	Subjective	HbA1c	Not Stated	PA (MVPA) = Favourable with HbA1c
2012	Serrabulho 2012	The health and lifestyles of adolescents with type 1 diabetes in Portugal	Europe	T1D = 11-16	T1D = Female (n = 28) Male (n = 63)	T1D = 91	Not Stated	T1D = 9.9 ± 1.71	Cross-sectional	Physical Activity	TPA	Subjective	Quality of Life	Coping	PA (TPA) = Favourable with QoL PA (TPA) = Favourable with Coping
2005	Tercyak 2005	Health attitudes, beliefs, and risk behaviors among adolescents and young adults with type 1 diabetes	USA	T1D = 15.7 ± 2.2	T1D = Female (49%) Male (51%)	T1D = 538	Not Stated	T1D = 8.8 ± 1.8	Cross-sectional	Physical Activity	MPA	Subjective	HbA1c	Depression	PA (MPA) = Favourable with HbA1c PA (MPA) = Not significant with depression
2016	Turner 2016	Variations in Daily Sleep Quality and Type 1 Diabetes Management in Late Adolescents	USA	T1D = 17.77 ± 0.39	T1D = Female (62%) Male (38%)	T1D = 236	T1D = 7.35 ± 3.88	T1D = 8.27 ± 1.62	Cross-sectional	Sleep	Quality	Subjective	Not Applicable	Self-Management	SLP (Quality) = Unfavourable with self-management
2007	Valerio 2007	Physical activity and sports participation in children and adolescents with type 1 diabetes mellitus	Europe	T1D = 13.6 ± 4.1	T1D = Female (n = 71) Male (n = 67)	T1D = 138	T1D = 6.1 ± 3.8	Not Stated	Cross-sectional	Physical Activity	MVPA	Subjective	HbA1c	Not Stated	PA (MVPA) = Favourable with HbA1c
2009	Varni et al., (2009)	The PedsQL (TM) Multidimensional Fatigue Scale in type 1 diabetes: feasibility, reliability, and validity	USA	T1D = 12.89 ± 3.33	T1D = Female (n = 39) Male (n = 45)	T1D = 83	Not Stated	Not Stated	Case-control	Sleep	Sleepiness	Subjective	Quality of Life	Not Stated	SLP (Sleepiness) = Unfavourable with QoL
2018	vonSchnurbein 2018	Sleep and glycemic control in adolescents with type 1 diabetes	Europe	T1D = 16.5 ± 1.8	T1D = Female (51.6%) Male (48.4%)	T1D = 191	T1D = 7.5 ± 4.2	T1D = 8.0 ± 1.2	Cross-sectional	Sleep	Duration, Quality	Subjective	HbA1c	Not Applicable	SLP (Duration) = Not significant with HbA1c SLP (Quality) = Favourable with HbA1c
2010	Yeshayahu 2010	Altered sleep patterns in adolescents with type 1 diabetes: Implications for insulin regimen	Canada	T1D = 16.0	T1D = Female (44%) Male (56%)	T1D = 75	Not Stated	Not Stated	Case-control	Sleep	Duration, Timing	Subjective	HbA1c	Not Applicable	SLP (Duration) = Not significant with HbA1c SLP (Timing) = Not significant with HbA1c
2018	Yetim 2018	Glycemic control and health behaviors in adolescents with type 1 diabetes	Middle East	T1D Total = 15.40 ± 2.18 T1D Favourable HbA1c = T1D Un-favourable HbA1c =	T1D Total = Female (53.3%) Male (46.7%) T1D Favourable HbA1c = Female (52.6%) Male (47.4%) T1D Un-favourable HbA1c = Female (53.6%) Male (46.4%)	T1D Total = 210 T1D Favourable HbA1c = 57 T1D Un-favourable HbA1c = 153	T1D Total = 6.04 ± 3.89 T1D Favourable HbA1c = 5.19 ± 3.98 T1D Un-favourable HbA1c = 6.36 ± 3.82	T1D Favourable HbA1c = <8% (n = 57) T1D Un-favourable HbA1c = ≥8% (n = 153)	Cross-sectional	Physical Activity and Sedentary Behaviour	TPA and STComputer, STSchoolwork	Subjective	HbA1c	Not Stated	PA (TPA) = Not significant with HbA1 SB (ST Schoolwork) = Favourable with HbA1c SB (ST Computer) = Unfavourable with HbA1c
