# Supplementary material for: 24-Hour Movement Behaviours (Physical Activity, Sedentary Behaviour and Sleep) Association with Glycaemic Control and Psychosocial Outcomes in Adolescents with Type 1 Diabetes: A Systematic Review of Quantitative and Qualitative Studies
Source: Int J Environ Res Public Health. 2023 Feb 28;20(5):4363. doi: 10.3390/ijerph20054363 (PMC10001999; doi:10.3390/ijerph20054363)
Supplement: Supplementary file 1 [file ijerph-20-04363-s001.zip › Table S3 Quality Assessment.xlsx]

## Sheet: Quality_Qualitative
Supplementary Table 3: Quality Assessment
CASP (CRITICAL APPRAISAL SKILLS PROGRAM) Quality Appraisal of Qualitative Studies						Yes = 1	No = 0	Can't tell = 0.5
	Section A: Are the results valid?						Section B: What are the results?			Section C: Will the results help locally?	Overall Casp Rating
Author (Date)	Was there a clear statement of the aims of the research?	Is a qualitative methodology appropriate?	Was the research design appropriate to address the aims of the research?	Was the recruitment strategy appropriate to the aims of the research?	Was the data collected in a way that addressed the research issue?	Has the relationship between researcher and participants been adequately considered?	Have ethical issues been taken into consideration?	Was the data analysis sufficiently rigorous?	Is there a clear statement of findings?	How valuable is the research?	/10
Bergner et al., (2018)				No discussion of why participants participated or not	Data Saturation not discussed	Critical examination of own role not discussed, no discussion of events from study		Critical examination of own role not discussed			7.5
Quirk et al., (2014)				No discussion of why participants participated or not			Ethical issues not discussed				9
Rechenberg, Grey and Sandler, (2018)				No discussion of why participants participated or not	Setting not justified Data Saturation not discussed		Ethical issues not discussed	Critical examination of own role not discussed			8
Ryninks et al., (2015)				No discussion of why participants participated or not		Did not explore relationship to participants	Ethical issues not discussed				8.5
Wenneick et al., (2009)				No discussion of why participants participated or not			Ethical issues not discussed				9
Wilkie et al., (2017)				No discussion of why participants participated or not	Not clear what was discussed in interviews with participants		Ethical issues not discussed				8.5
Quirk et al., (2016)				No discussion of why participants participated or not							9.5
Blake, Silva and Glazebrook, (2018)				No discussion of why participants participated or not			Ethical issues not discussed				9

## Sheet: Quality_Cohort
CASP (CRITICAL APPRAISAL SKILLS PROGRAM) Quality Appraisal of Cohort Studies					Yes = 1	No = 0	Can't tell = 0.5
	Section A: Are the results valid?								Section B: What are the results?			Section C: Will the results help locally?			Overall Casp Rating
Author (Date)	Did the study address a clearly focused issue?	Was the cohort recruited in an acceptable way?	Was the exposure accurately measured to minimise bias?	Was the outcome accurately measured to minimise bias?	Have the authors identified all important confounding factors?	Have they taken account of the confounding factors in the design and/or analysis?	Was the follow up of subjects complete enough?	Was the follow up of subjects long enough?	What are the results of this study?	How precise are the results?	Do you believe the results?	Can the results be applied to the local population?	Do the results of this study fit with other available evidence?	What are the implications of this study for practice?	/14
Bishop et al., (2014)			Does not state if exposure measure has been validated Subjective measurement		Other important confounders not considered	Other important confounders not considered					Main focus of study is PA and SB changes over time. Exposures association with outcome details were limited				12
Faulkner et al., (2014)					None mentioned	None mentioned in statistical analysis	No discussion of participant drop out and characteristics	16 weeks (not explicit)			Results could be due to othe important confounders Longer duration of study	Simportant variables not addressed			10
Hanson et al., (1996)			Does not state if subjective measure has been validated		Other important confounders not considered	Other important confounders not considered									12.5
Jabbour, (2020)					None mentioned (highlighted in discussion)	None mentioned (highlighted in discussion)	Was a discussed limitation (evaluation of progression of outcomes)				Results could be due to othe important confounders				11
Li et al., (2015)			Does not state if subjective measure has been validated	Just states "in lab"											13
Michaliszyn and Faulkner, (2010)					None mentioned	None mentioned in statistical analysis	No discussion of participant drop out and characteristics	16 weeks (not explicit)			Results could be due to othe important confounders	Cross sectional study might be more appropriate for secondary aims			10
Naughton et al., (2014)			One question to assess PA, no mention of validation				greater representation of younger children/ad- olescents in the follow-up visits required				Results could be due to othe important confounders				12.5
Salvatoni et al., (2005)			No information given about PA measure		Only diabetes duration	Only diabetes duration	Didn’t give information on participants that dropped out		Strength of association between exposure and outcome required		Results could be due to othe important confounders	Mean HbA1c, treatment modality or mean age not discussed	Minimal discussion of aligning studies Some studies discussed are discussing alignment with results in different age groups	Not enough supporting evidence to validate implications of study	10
Sarnblad, Ekeland and Aman, (2005)		Only female participants			Not all important confounding factors have been considered	Only age	Didn’t give information on participants that dropped out	Not explicit on follow up	No statistics given in relation to the exposure outcome association.	No statistics given in relation to the exposure outcome association.	Statistics lack power with regards to the exposure and outcome association Little confounders considered	Only to female T1Ds	Lack of discussion focussing on the exposure/outcome association of interest	Lack of discussion on implications of research in relation to exposure/outcome association	6
Faulkner, Michaliszyn and Hepworth., (2010)					None mentioned	Statistical analysis section lacking	No discussion of participant drop out and characteristics	Not explicit on follow up	Strength of association between exposure and outcome required	No confidence intervals used	Results could be due to othe important confounders				9.5
Ash et al., (2019)					None mentioned										13

## Sheet: Quality_Case_Control
CASP (CRITICAL APPRAISAL SKILLS PROGRAM) Quality Appraisal of Case-Control Studies					Yes = 1	No = 0	Can't tell = 0.5
	Section A: Are the results valid?							Section B: What are the results?			Section C: Will the results help locally?		Overall Casp Rating
Author (Date)	Did the study address a clearly focused issue?	Did the authors use an appropriate method to answer their question?	Were the cases recruited in an acceptable way?	Were the controls selected in an acceptable way?	Was the exposure accurately measured to minimise bias?	(a) Aside from the experimental intervention, were the groups treated equally?	(b) Have the authors taken account of the potential confounding factors in the design and/or in their analysis?	How large was the treatment effect?	How precise was the estimate of the treatment effect?	Do you believe the results?	Can the results be applied to the local population?	Do the results of this study fit with other available evidence?	/12
Abdelmaksoud et al., (2021)		More appropriate if cross sectional					Imlied through statistics						11
deLima et al., (2017)			No power calculation Number of cases less than number of controls Study duration not explicitly mentioned	Does not disclose response rate Conveniance sampling More controls than cases	Does not explicitly state if subjective measure has been validated		None listed	Results not adjusted for confounding Strength of association between exposure and outcome lacking	Minimal reporting of statistics relating to association	Result might be due to confounding Unclear on subjective measurement validation Conveniance sampling		Minimal discussion of aligning studies in relation to the exposure outcome association	7.5
Fainardi et al., (2011)		States cross-sectional study but is case-control in nature	No power calculation Number of cases less than number of controls Study duration not explicitly mentioned	Does not disclose response rate Conveniance sampling More controls than cases			None listed	Results not adjusted for confounding Strength of association between exposure and outcome lacking	Minimal reporting of statistics relating to association	Result might be due to confounding Statistics regarding association of interest lacking			7.5
Krzeminska et al., (2009)	Defined issue not focussed	Study design not explicit	No power calculation Number of controls less than number of cases Study duration not explicitly mentioned	Does not disclose response rate More cases than controls	Not clear if temporal relation is correct (e.g., exposure precedes outcome) Subjective measures		None listed	Results not adjusted for confounding Strength of association between exposure and outcome lacking	Minimal reporting of statistics relating to association	Result might be due to confounding Unclear on subjective measurement validation Statistics regarding association of interest lacking		No discussion of aligning studies in relation to the exposure outcome association of interest	6
Lukacs et al., (2012)			No power calculation Cases not defined precisely Study duration not defined	Does not disclose response rate				No statistics relating to association of interest (only text present)	No statistics relating to association of interest (only text present)	Statistics regarding association of interest lacking		No discussion of aligning studies in relation to the exposure outcome association of interest	7.5
Lukacs et al., (2016)					Potential measurement recall or classification bias							Minimal discussion of aligning studies in relation to the exposure outcome association	11
Macaulay et al., (2020)													12
Varni et al., (2009)			No power calculation Number of cases and controls differed Study duration not specified	No power calculation Number of cases and controls differed Study duration not specified			None listed	Results not adjusted for confounding Strength of association between exposure and outcome lacking Confounder variables not considered	Other important variables not considered	Could be due to other confounder/moderator variables	Important variables not considered Cases and controls not matched	Consistent for adult population but not population of interest	7
Yeshayahu and Mahmud, (2010)	Defined issue not focussed		Cases not defined precisely Exclusion criteria Time frame not clear No power calculation	Little information given	Not explicit of validation of measure Measurement not described sufficiently Temporal relation not defined	Not explicit	None listed	Results not adjusted for confounding Strength of association between exposure and outcome lacking	Minimal reporting of statistics relating to association	Statistics regarding association of interest lacking	Local benefits and harms cannot be quantified	Minimal discussion of aligning studies in relation to the exposure outcome association	5.5
Perfect et al., (2012)			No power calculation No specified sytem for selecting cases	No power calculation No specified sytem for selecting controls		Not all given same monitoring devices	None listed	Results not adjusted for confounding	Other important variables not considered			Partially consistent	8

## Sheet: Quality_Experimental
CASP (CRITICAL APPRAISAL SKILLS PROGRAM) Quality Appraisal of Randomised Control Trials Studies					Yes = 1	No = 0	Can't tell = 0.5
	Section A: Is the basic study design valid for a randomised controlled trial?			Section B: Was the study methodologically sound?					Section C: What are the results?			Section D: Will the results help locally?			Overall Casp Rating
Author (Date)	Did the study address a clearly focused research question?	Was the assignment of participants to interventions randomised?	Were all participants who entered the study accounted for at its conclusion?	(a) Were the participants ‘blind’ to intervention they were given?	(b) Were the investigators ‘blind’ to the intervention they were giving to participants?	(c) Were the people assessing/analysing outcome/s ‘blinded’?	Were the study groups similar at the start of the randomised controlled trial?	Apart from the experimental intervention, did each study group receive the same level of care (that is, were they treated equally)?	Were the effects of intervention reported comprehensively?	Was the precision of the estimate of the intervention or treatment effect reported?	Do the benefits of the experimental intervention outweigh the harms and costs?	Can the results be applied to your local population/in your context?	Can the results be applied to your local population/in your context?	Would the experimental intervention provide greater value to the people in your care than any of the existing interventions?	/14
Jaser et al., (2020)				No information disclosed surrounding blinding/masking	No information disclosed surrounding blinding/masking	No information disclosed surrounding blinding/masking	Baseline differences in age present between groups			Confidence intervals not reported	Cost-effectiveness analysis not described				11
Mitchell et al., (2017)				Authors state no blinding occurred	Authors state no blinding occurred	Authors state no blinding occurred					Cost-effectiveness analysis not described				10.5

## Sheet: Quality_Cross_Sectional
STROBE (Strengthening the Reporting of Observational Studies in Epidemiology) Quality Appraisal of Cross Sectional Studies						Yes	No	Limited
	Title and Abstract		Introduction		Methods													Results										Discussion				Other information
	Title	Abstract	Background / Rationale	Objectives	Study design	Setting	Participants	Variables	Data sources/ measurement	Bias	Study size	Quantitative variables	Statistical methods					Participants			Descriptive data		Outcome data	Main results			Other analyses	Key results	Limitations	Interpretation	Generalisability	Funding
Author (Date)	(a) Indicate the study’s design with a commonly used term in the title or the abstract	(b) Provide in the abstract an informative and balanced summary of what was done and what was found	Explain the scientific background and rationale for the investigation being reported	State specific objectives, including any prespecified hypotheses	Present key elements of study design early in the paper	Describe the setting, locations, and relevant dates, including periods of recruitment, exposure, follow-up, and data collection	(a) Give the eligibility criteria, and the sources and methods of selection of participants	Clearly define all outcomes, exposures, predictors, potential confounders, and effect modifiers. Give diagnostic criteria, if applicable	For each variable of interest, give sources of data and details of methods of assessment (measurement). Describe comparability of assessment methods if there is more than one group	Describe any efforts to address potential sources of bias (e.g., assess the liklihood of bias in reporting, specifically the direction and magnitude and estimation (if possible)).	Explain how the study size was arrived at	Explain how quantitative variables were handled in the analyses. If applicable, describe which groupings were chosen and why	(a) Describe all statistical methods, including those used to control for confounding	(b) Describe any methods used to examine subgroups and interactions	(c) Explain how missing data were addressed	(d) If applicable, describe analytical methods taking account of sampling strategy (state the method used to adjust for complex sampling strategies so that readers may understand how the chosen sampling method influenced the precision of the obtained estimate).	(e) Describe any sensitivity analyses	(a) Report numbers of individuals at each stage of study—eg numbers potentially eligible, examined for eligibility, confirmed eligible, included in the study, completing follow-up, and analysed	(b) Give reasons for non-participation at each stage	(c) Consider use of a flow diagram	(a) Give characteristics of study participants (eg demographic, clinical, social) and information on exposures and potential confounders	(b) Indicate number of participants with missing data for each variable of interest	Report numbers of outcome events or summary measures	(a) Give unadjusted estimates and, if applicable, confounder-adjusted estimates and their precision (eg, 95% confidence interval). Make clear which confounders were adjusted for and why they were included	(b) Report category boundaries when continuous variables were categorized	(c) If relevant, consider translating estimates of relative risk into absolute risk for a meaningful time period	Report other analyses done—eg analyses of subgroups and interactions, and sensitivity analyses	Summarise key results with reference to study objectives	Discuss limitations of the study, taking into account sources of potential bias or imprecision. Discuss both direction and magnitude of any potential bias	Give a cautious overall interpretation of results considering objectives, limitations, multiplicity of analyses, results from similar studies, and other relevant evidence	Discuss the generalisability (external validity) of the study results	Give the source of funding and the role of the funders for the present study and, if applicable, for the original study on which the present article is based
Adler et al., (2016)
Al-Agha, Ocheltree and Hakeem, (2011)
Aman et al., (2009)
Anderson et al., (2017)
Beraki et al., (2014)
Bernardini et al., (2004)
Cuenca-Garcia et al., (2012)
daCosta and Vieira, (2015)
Edmunds et al., (2007)
Edmunds, Roche and Stratton, (2010)
Frye, Perfect and Silvia, (2019)
Galler et al., (2011)
Griggs et al., (2020)
Hamburger et al., (2020)
Hazen et al., (2015)
Herbst et al., (2006)
Herbst et al., (2007)
Jaser and Ellis et al., (2016)
Johnson et al., (1990)
Kahkoska et al., (2020)
Kalweit, Briers and Olorunju, (2015)
Kokkonen, Taanla and Kokkonen, (1997)
Kummer and Stahl-Pehe et al., (2014)
Kyngas 2000
Lukacs et al., (2013)
Lukacs et al., (2018)
Macmillan et al., (2014)
Margeirsdottir et al., (2007)
Massin et al., (2005)
McDonough et al., (2017)
Miculis, Campus and Boguszewski, (2015)
Mohammed et al., (2014)
Mosso et al., (2015)
Mozzillo and Zito et al., (2017)
Mutlu et al., (2017)
Neyman et al., (2020)
Nguyen et al., (2015)
Overby et al., (2009)
Patel et al., (2018)
Perfect et al., (2014)
Rebesco et al., (2020)
Rechenberg et al., (2020)
Roberts et al., (2020)
Roberts et al., (2020)
Roche et al., (2008)
Schiel et al., (2011)
Schweiger, Klingensmith and Snell-Bergeon., (2010)
Serrabulho, Matos and Raposo., (2012)
Tercyak et al., (2005)
Turner et al., (2016)
Valerio et al., (2007)
vonSchnurbein et al., (2018)
Yetim et al., (2018)
